# Supplementary material for: ﻿Two new thomisid species (Arachnida, Araneae, Thomisidae) from China and Vietnam, with the first descriptions of the males of Borboropactuslongidens Tang & Li, 2010 and Stephanopisxiangzhouica Liu, 2022
Source: Zookeys. 2023 May 2;1159:169–87. doi: 10.3897/zookeys.1159.102601 (PMC10193142; doi:10.3897/zookeys.1159.102601)
Supplement: XML Treatment for Borboropactus [file zookeys.1159.102601-treatment1.xml]

<!DOCTYPE tp:taxon-treatment
  PUBLIC "-//TaxonX//DTD Taxonomic Treatment Publishing DTD v0 20100105//EN" "tax-treatment-NSO.dtd">
<tp:taxon-treatment xmlns:tp="http://www.plazi.org/taxpub"><tp:treatment-meta><kwd-group><label>Taxon classification</label><kwd>
              <named-content content-type="kingdom">Animalia</named-content>
            </kwd><kwd>
              <named-content content-type="order">Araneae</named-content>
            </kwd><kwd>
              <named-content content-type="family">Thomisidae</named-content>
            </kwd></kwd-group><mixed-citation publication-type="journal"><person-group><name><surname>Li</surname><given-names>Cong-zheng</given-names></name><name><surname>Yao</surname><given-names>Yan-bin</given-names></name><name><surname>Xiao</surname><given-names>Yong-hong</given-names></name><name><surname>Liu</surname><given-names>Ke-ke</given-names></name></person-group><article-title>﻿Two new thomisid species (<tp:taxon-name><tp:taxon-name-part taxon-name-part-type="class">Arachnida</tp:taxon-name-part></tp:taxon-name>, <tp:taxon-name><tp:taxon-name-part taxon-name-part-type="order">Araneae</tp:taxon-name-part></tp:taxon-name>, <tp:taxon-name><tp:taxon-name-part taxon-name-part-type="family">Thomisidae</tp:taxon-name-part></tp:taxon-name>) from China and Vietnam, with the first descriptions of the males of <italic><tp:taxon-name><tp:taxon-name-part taxon-name-part-type="genus" reg="Borboropactus">Borboropactus</tp:taxon-name-part><tp:taxon-name-part taxon-name-part-type="species" reg="longidens">longidens</tp:taxon-name-part></tp:taxon-name></italic> Tang &amp; Li, 2010 and <italic><tp:taxon-name><tp:taxon-name-part taxon-name-part-type="genus" reg="Stephanopis">Stephanopis</tp:taxon-name-part><tp:taxon-name-part taxon-name-part-type="species" reg="xiangzhouica">xiangzhouica</tp:taxon-name-part></tp:taxon-name></italic> Liu, 2022</article-title><source>Zookeys</source><day>02</day><month>05</month><year>2023</year><volume>1159</volume><fpage>169</fpage><lpage>187</lpage><pub-id pub-id-type="doi">10.3897/zookeys.1159.102601</pub-id></mixed-citation></tp:treatment-meta><tp:nomenclature><label>﻿Genus</label><tp:taxon-name>
            <object-id xmlns:xlink="http://www.w3.org/1999/xlink" content-type="arpha" xlink:type="simple">04EB53BB-E81F-5C90-A4E0-A2A1EF7BF2AB</object-id>
            <tp:taxon-name-part taxon-name-part-type="genus" reg="Borboropactus">Borboropactus</tp:taxon-name-part>
          </tp:taxon-name><tp:taxon-authority>Simon, 1884</tp:taxon-authority></tp:nomenclature><tp:treatment-sec sec-type="comments" id="SECID0ETLAC"><title>Comments.</title><p>This genus includes 17 species, all of which are distributed in tropical Africa and Asia (<xref ref-type="bibr" rid="B21">WSC 2022</xref>). Most species (10 species) are described based either on single females or single males (<xref ref-type="bibr" rid="B6">Li and Lin 2016</xref>) and taxonomic species identification is therefore challenging. In China, two species are known only from a single sex, <italic><tp:taxon-name><tp:taxon-name-part taxon-name-part-type="genus" reg="Borboropactus">B.</tp:taxon-name-part><tp:taxon-name-part taxon-name-part-type="species" reg="biprocessus">biprocessus</tp:taxon-name-part></tp:taxon-name></italic> Tang, Yin &amp; Peng, 2012 (male) and <italic><tp:taxon-name><tp:taxon-name-part taxon-name-part-type="genus" reg="Borboropactus">B.</tp:taxon-name-part><tp:taxon-name-part taxon-name-part-type="species" reg="longidens">longidens</tp:taxon-name-part></tp:taxon-name></italic> Tang &amp; Li, 2010 (female) (<xref ref-type="bibr" rid="B16">Tang and Li 2010</xref>; <xref ref-type="bibr" rid="B22">Yin et al. 2012</xref>).</p></tp:treatment-sec><ref-list><ref id="B21"><mixed-citation xmlns:xlink="http://www.w3.org/1999/xlink" xlink:type="simple">World Spider Catalog (<year>2022</year>) World Spider Catalog. Natural History Museum Bern. Version 23.5. http//wsc.nmbe.ch [Accessed 20 November 2022]</mixed-citation></ref><ref id="B6"><mixed-citation xmlns:xlink="http://www.w3.org/1999/xlink" xlink:type="simple"><person-group><name name-style="western"><surname>Li</surname><given-names>SQ</given-names></name><name name-style="western"><surname>Lin</surname><given-names>YC</given-names></name></person-group> (<year>2016</year>) <source>Species Catalogue of China (Vol. 2). Animals. Invertebrates (1). <tp:taxon-name><tp:taxon-name-part taxon-name-part-type="class">Arachnida</tp:taxon-name-part></tp:taxon-name>: <tp:taxon-name><tp:taxon-name-part taxon-name-part-type="order">Araneae</tp:taxon-name-part></tp:taxon-name>.</source><publisher-name>Science Press</publisher-name>, <publisher-loc>Beijing</publisher-loc>, <size units="page">549 pp</size>.</mixed-citation></ref><ref id="B16"><mixed-citation xmlns:xlink="http://www.w3.org/1999/xlink" xlink:type="simple"><person-group><name name-style="western"><surname>Tang</surname><given-names>G</given-names></name><name name-style="western"><surname>Li</surname><given-names>SQ</given-names></name></person-group> (<year>2010</year>) <article-title>Crab spiders from Hainan Island, China (<tp:taxon-name><tp:taxon-name-part taxon-name-part-type="order">Araneae</tp:taxon-name-part></tp:taxon-name>, <tp:taxon-name><tp:taxon-name-part taxon-name-part-type="family">Thomisidae</tp:taxon-name-part></tp:taxon-name>).</article-title><source>Zootaxa</source><volume>2369</volume>(<issue>1</issue>): <fpage>1</fpage>–<lpage>68</lpage>. <ext-link xlink:type="simple" ext-link-type="doi" xlink:href="10.11646/zootaxa.2369.1.1">https://doi.org/10.11646/zootaxa.2369.1.1</ext-link></mixed-citation></ref><ref id="B22"><mixed-citation xmlns:xlink="http://www.w3.org/1999/xlink" xlink:type="simple"><person-group><name name-style="western"><surname>Yin</surname><given-names>CM</given-names></name><name name-style="western"><surname>Peng</surname><given-names>XJ</given-names></name><name name-style="western"><surname>Yan</surname><given-names>HM</given-names></name><name name-style="western"><surname>Bao</surname><given-names>YH</given-names></name><name name-style="western"><surname>Xu</surname><given-names>X</given-names></name><name name-style="western"><surname>Tang</surname><given-names>G</given-names></name><name name-style="western"><surname>Zhou</surname><given-names>QS</given-names></name><name name-style="western"><surname>Liu</surname><given-names>P</given-names></name></person-group> (<year>2012</year>) <source>Fauna Hunan: <tp:taxon-name><tp:taxon-name-part taxon-name-part-type="order">Araneae</tp:taxon-name-part></tp:taxon-name> in Hunan, China.</source><publisher-name>Hunan Science and Technology Press</publisher-name>, <publisher-loc>Changsha</publisher-loc>, <size units="page">1590 pp</size>.</mixed-citation></ref></ref-list></tp:taxon-treatment>
