# Supplementary material for: ﻿Two new thomisid species (Arachnida, Araneae, Thomisidae) from China and Vietnam, with the first descriptions of the males of Borboropactuslongidens Tang & Li, 2010 and Stephanopisxiangzhouica Liu, 2022
Source: Zookeys. 2023 May 2;1159:169–87. doi: 10.3897/zookeys.1159.102601 (PMC10193142; doi:10.3897/zookeys.1159.102601)
Supplement: XML Treatment for Borboropactus longidens [file zookeys.1159.102601-treatment2.xml]

<!DOCTYPE tp:taxon-treatment
  PUBLIC "-//TaxonX//DTD Taxonomic Treatment Publishing DTD v0 20100105//EN" "tax-treatment-NSO.dtd">
<tp:taxon-treatment xmlns:tp="http://www.plazi.org/taxpub"><tp:treatment-meta><kwd-group><label>Taxon classification</label><kwd>
              <named-content content-type="kingdom">Animalia</named-content>
            </kwd><kwd>
              <named-content content-type="order">Araneae</named-content>
            </kwd><kwd>
              <named-content content-type="family">Thomisidae</named-content>
            </kwd></kwd-group><mixed-citation publication-type="journal"><person-group><name><surname>Li</surname><given-names>Cong-zheng</given-names></name><name><surname>Yao</surname><given-names>Yan-bin</given-names></name><name><surname>Xiao</surname><given-names>Yong-hong</given-names></name><name><surname>Liu</surname><given-names>Ke-ke</given-names></name></person-group><article-title>﻿Two new thomisid species (<tp:taxon-name><tp:taxon-name-part taxon-name-part-type="class">Arachnida</tp:taxon-name-part></tp:taxon-name>, <tp:taxon-name><tp:taxon-name-part taxon-name-part-type="order">Araneae</tp:taxon-name-part></tp:taxon-name>, <tp:taxon-name><tp:taxon-name-part taxon-name-part-type="family">Thomisidae</tp:taxon-name-part></tp:taxon-name>) from China and Vietnam, with the first descriptions of the males of <italic><tp:taxon-name><tp:taxon-name-part taxon-name-part-type="genus" reg="Borboropactus">Borboropactus</tp:taxon-name-part><tp:taxon-name-part taxon-name-part-type="species" reg="longidens">longidens</tp:taxon-name-part></tp:taxon-name></italic> Tang &amp; Li, 2010 and <italic><tp:taxon-name><tp:taxon-name-part taxon-name-part-type="genus" reg="Stephanopis">Stephanopis</tp:taxon-name-part><tp:taxon-name-part taxon-name-part-type="species" reg="xiangzhouica">xiangzhouica</tp:taxon-name-part></tp:taxon-name></italic> Liu, 2022</article-title><source>Zookeys</source><day>02</day><month>05</month><year>2023</year><volume>1159</volume><fpage>169</fpage><lpage>187</lpage><pub-id pub-id-type="doi">10.3897/zookeys.1159.102601</pub-id></mixed-citation></tp:treatment-meta><tp:nomenclature><label>﻿</label><tp:taxon-name>
            <object-id xmlns:xlink="http://www.w3.org/1999/xlink" content-type="arpha" xlink:type="simple">204C8797-3379-5983-A4E9-D03825132EEB</object-id>
            <tp:taxon-name-part taxon-name-part-type="genus" reg="Borboropactus">Borboropactus</tp:taxon-name-part>
            <tp:taxon-name-part taxon-name-part-type="species" reg="longidens">longidens</tp:taxon-name-part>
          </tp:taxon-name><tp:taxon-authority>Tang &amp; Li, 2010</tp:taxon-authority><xref ref-type="fig" rid="F1">Figs 1</xref><xref ref-type="fig" rid="F2">, 2</xref><xref ref-type="fig" rid="F3">, 3</xref><tp:nomenclature-citation-list><tp:nomenclature-citation><tp:taxon-name>
                <tp:taxon-name-part taxon-name-part-type="genus" reg="Borboropactus">Borboropactus</tp:taxon-name-part>
                <tp:taxon-name-part taxon-name-part-type="species" reg="longidens">longidens</tp:taxon-name-part>
              </tp:taxon-name><comment>Tang &amp; Li, 2010: 21, figs 15A−D, 16A, B (♀).</comment></tp:nomenclature-citation></tp:nomenclature-citation-list></tp:nomenclature><tp:treatment-sec sec-type="material" id="SECID0E4OAC"><title>Material examined.</title><p>1 ♂, 1 ♀, China, Hainan, Ledong County, Jianfengling National Natural Reserve, Mingfenggu Scenic Spot, <named-content xmlns:xlink="http://www.w3.org/1999/xlink" content-type="dwc:verbatimCoordinates" xlink:type="simple"><named-content content-type="geo-json" specific-use="{&#34;type&#34;:&#34;Point&#34;,&#34;coordinates&#34;:[108.846619,18.740519]}" id="NCID0EGPAC" xlink:type="simple">18°44'25.87"N, 108°50'47.83"E</named-content></named-content>, 1–31 May 2021, Yunhu Mo leg. (Tho-293, <abbrev xmlns:xlink="http://www.w3.org/1999/xlink" xlink:title="Animal Specimen Museum, College of Life Science, Jinggangshan University" id="ABBRID0ELPAC" xlink:type="simple">ASM-JGSU</abbrev>); 1 ♂, 2 ♀, Vietnam, Tam Dao National Park, Vinh Phuc, Vietnam Natural Forest, <named-content xmlns:xlink="http://www.w3.org/1999/xlink" content-type="dwc:verbatimCoordinates" xlink:type="simple"><named-content content-type="geo-json" specific-use="{&#34;type&#34;:&#34;Point&#34;,&#34;coordinates&#34;:[105.623667,21.492500]}" id="NCID0ESPAC" xlink:type="simple">21°29.55'N, 105°37.42'E</named-content></named-content>, 1063 m, 12 September. 2007, Pham Dinh Sac leg. (<named-content xmlns:xlink="http://www.w3.org/1999/xlink" content-type="dwc:institutional_code" xlink:title="Institute of Zoology, Chinese Academy of Sciences in Beijing" xlink:href="http://grbio.org/institution/institute-zoology-chinese-academy-sciences" xlink:type="simple">IZCAS</named-content>, examined by Yejie Lin).</p></tp:treatment-sec><tp:treatment-sec sec-type="diagnosis" id="SECID0E2PAC"><title>Diagnosis.</title><p>The male of this species resembles that of <italic><tp:taxon-name><tp:taxon-name-part taxon-name-part-type="genus" reg="Borboropactus">Borboropactus</tp:taxon-name-part><tp:taxon-name-part taxon-name-part-type="species" reg="edentatus">edentatus</tp:taxon-name-part></tp:taxon-name></italic> Tang &amp; Li, 2010 (see <xref ref-type="bibr" rid="B16">Tang and Li 2010</xref>: 12, fig. 6A−D) by having the embolus lacking the spiralling tip, but can be easily distinguished by the round median apophysis (vs. oval in <italic><tp:taxon-name><tp:taxon-name-part taxon-name-part-type="genus" reg="Borboropactus">B.</tp:taxon-name-part><tp:taxon-name-part taxon-name-part-type="species" reg="edentatus">edentatus</tp:taxon-name-part></tp:taxon-name></italic>), the tibia with a horn-like retrolateral apophysis as long as the tibia (vs. triangular, shorter than tibia in <italic><tp:taxon-name><tp:taxon-name-part taxon-name-part-type="genus" reg="Borboropactus">B.</tp:taxon-name-part><tp:taxon-name-part taxon-name-part-type="species" reg="edentatus">edentatus</tp:taxon-name-part></tp:taxon-name></italic>), and lacking the dorsal apophysis (vs. present in <italic><tp:taxon-name><tp:taxon-name-part taxon-name-part-type="genus" reg="Borboropactus">B.</tp:taxon-name-part><tp:taxon-name-part taxon-name-part-type="species" reg="edentatus">edentatus</tp:taxon-name-part></tp:taxon-name></italic>) (Figs <xref ref-type="fig" rid="F1">1G−J</xref>, <xref ref-type="fig" rid="F2">2</xref>). The female of this new species differs from that of <italic><tp:taxon-name><tp:taxon-name-part taxon-name-part-type="genus" reg="Borboropactus">B.</tp:taxon-name-part><tp:taxon-name-part taxon-name-part-type="species" reg="edentatus">edentatus</tp:taxon-name-part></tp:taxon-name></italic> (see <xref ref-type="bibr" rid="B16">Tang and Li 2010</xref>: 12, fig. 7B, C) by the narrow median field (vs. lacking), the slender epigynal teeth (vs. lacking), and the L-shaped copulatory ducts (vs. oval) (Fig. <xref ref-type="fig" rid="F3">3I, J</xref>).</p><fig id="F1" position="float" orientation="portrait"><object-id xmlns:xlink="http://www.w3.org/1999/xlink" content-type="doi" xlink:type="simple">10.3897/zookeys.1159.102601.figure1</object-id><object-id xmlns:xlink="http://www.w3.org/1999/xlink" content-type="arpha" xlink:type="simple">952EBCC5-22E7-5947-BBAF-83E53C8330D0</object-id><label>Figure 1.</label><caption><p><italic><tp:taxon-name><tp:taxon-name-part taxon-name-part-type="genus" reg="Borboropactus">Borboropactus</tp:taxon-name-part><tp:taxon-name-part taxon-name-part-type="species" reg="longidens">longidens</tp:taxon-name-part></tp:taxon-name></italic> Tang &amp; Li, 2010, male <bold>A</bold> habitus, dorsal view <bold>B</bold> same, ventral view <bold>C</bold> eyes, dorsal view <bold>D</bold> chelicera, dorsolateral view <bold>E</bold> same, ventral view <bold>F</bold> leg I, ventral view <bold>G</bold> palp, ventro-prolateral view <bold>H</bold> same, ventral view <bold>I</bold> same, ventro-retrolateral view <bold>J</bold> same, retro-dorsal view. Abbreviations: <abbrev xmlns:xlink="http://www.w3.org/1999/xlink" xlink:title="conductor" id="ABBRID0EUDAE" xlink:type="simple">Con</abbrev> – conductor, <abbrev xmlns:xlink="http://www.w3.org/1999/xlink" xlink:title="embolus" id="ABBRID0EYDAE" xlink:type="simple">Em</abbrev> – embolus, <abbrev xmlns:xlink="http://www.w3.org/1999/xlink" xlink:title="median apophysis" id="ABBRID0E3DAE" xlink:type="simple">MA</abbrev> – median apophysis, <abbrev xmlns:xlink="http://www.w3.org/1999/xlink" xlink:title="retrolateral tibial apophysis" id="ABBRID0EAEAE" xlink:type="simple">RTA</abbrev> – retrolateral tibial apophysis. Scale bars: 0.5 mm (<bold>A, B</bold>); 0.2 mm (<bold>C</bold>); 0.1 mm (<bold>D–J</bold>).</p></caption><graphic xmlns:xlink="http://www.w3.org/1999/xlink" xlink:href="zookeys-1159-169_article-102601__-g001.jpg" position="float" orientation="portrait" xlink:type="simple" id="oo_845024.jpg"><uri content-type="original_file" xlink:type="simple">https://binary.pensoft.net/fig/845024</uri></graphic></fig></tp:treatment-sec><tp:treatment-sec sec-type="description" id="SECID0EPEAE"><title>Description.</title><p><bold>Male</bold>. <bold><italic>Habitus</italic></bold> as in Fig. <xref ref-type="fig" rid="F1">1A, B</xref>. Total length 7.15, prosoma length 3.36, width 3.00, anteriorly narrowed to 0.41× its maximum width. Eye diameters (Fig. <xref ref-type="fig" rid="F1">1C</xref>): <abbrev xmlns:xlink="http://www.w3.org/1999/xlink" xlink:title="anterior median eye" id="ABBRID0ECFAE" xlink:type="simple">AME</abbrev> 0.16, <abbrev xmlns:xlink="http://www.w3.org/1999/xlink" xlink:title="anterior lateral eye" id="ABBRID0EGFAE" xlink:type="simple">ALE</abbrev> 0.17, <abbrev xmlns:xlink="http://www.w3.org/1999/xlink" xlink:title="posterior median eye" id="ABBRID0EKFAE" xlink:type="simple">PME</abbrev> 0.15, <abbrev xmlns:xlink="http://www.w3.org/1999/xlink" xlink:title="posterior lateral eye" id="ABBRID0EOFAE" xlink:type="simple">PLE</abbrev> 0.20; interdistances: <abbrev xmlns:xlink="http://www.w3.org/1999/xlink" xlink:title="anterior median eye" id="ABBRID0ESFAE" xlink:type="simple">AME</abbrev>−<abbrev xmlns:xlink="http://www.w3.org/1999/xlink" xlink:title="anterior median eye" id="ABBRID0EWFAE" xlink:type="simple">AME</abbrev> 0.12, <abbrev xmlns:xlink="http://www.w3.org/1999/xlink" xlink:title="anterior median eye" id="ABBRID0E1FAE" xlink:type="simple">AME</abbrev>−<abbrev xmlns:xlink="http://www.w3.org/1999/xlink" xlink:title="anterior lateral eye" id="ABBRID0E5FAE" xlink:type="simple">ALE</abbrev> 0.14, <abbrev xmlns:xlink="http://www.w3.org/1999/xlink" xlink:title="posterior median eye" id="ABBRID0ECGAE" xlink:type="simple">PME</abbrev>−<abbrev xmlns:xlink="http://www.w3.org/1999/xlink" xlink:title="posterior median eye" id="ABBRID0EGGAE" xlink:type="simple">PME</abbrev> 0.17, <abbrev xmlns:xlink="http://www.w3.org/1999/xlink" xlink:title="posterior median eye" id="ABBRID0EKGAE" xlink:type="simple">PME</abbrev>−<abbrev xmlns:xlink="http://www.w3.org/1999/xlink" xlink:title="posterior lateral eye" id="ABBRID0EOGAE" xlink:type="simple">PLE</abbrev> 0.31, <abbrev xmlns:xlink="http://www.w3.org/1999/xlink" xlink:title="anterior median eye" id="ABBRID0ESGAE" xlink:type="simple">AME</abbrev>−<abbrev xmlns:xlink="http://www.w3.org/1999/xlink" xlink:title="posterior median eye" id="ABBRID0EWGAE" xlink:type="simple">PME</abbrev> 0.21, <abbrev xmlns:xlink="http://www.w3.org/1999/xlink" xlink:title="anterior median eye" id="ABBRID0E1GAE" xlink:type="simple">AME</abbrev>−<abbrev xmlns:xlink="http://www.w3.org/1999/xlink" xlink:title="posterior lateral eye" id="ABBRID0E5GAE" xlink:type="simple">PLE</abbrev> 0.45, <abbrev xmlns:xlink="http://www.w3.org/1999/xlink" xlink:title="anterior lateral eye" id="ABBRID0ECHAE" xlink:type="simple">ALE</abbrev>−<abbrev xmlns:xlink="http://www.w3.org/1999/xlink" xlink:title="anterior lateral eye" id="ABBRID0EGHAE" xlink:type="simple">ALE</abbrev> 0.73, <abbrev xmlns:xlink="http://www.w3.org/1999/xlink" xlink:title="posterior lateral eye" id="ABBRID0EKHAE" xlink:type="simple">PLE</abbrev>−<abbrev xmlns:xlink="http://www.w3.org/1999/xlink" xlink:title="posterior lateral eye" id="ABBRID0EOHAE" xlink:type="simple">PLE</abbrev> 1.03, <abbrev xmlns:xlink="http://www.w3.org/1999/xlink" xlink:title="anterior lateral eye" id="ABBRID0ESHAE" xlink:type="simple">ALE</abbrev>−<abbrev xmlns:xlink="http://www.w3.org/1999/xlink" xlink:title="posterior lateral eye" id="ABBRID0EWHAE" xlink:type="simple">PLE</abbrev> 0.20. <abbrev xmlns:xlink="http://www.w3.org/1999/xlink" xlink:title="median ocular area" id="ABBRID0E1HAE" xlink:type="simple">MOA</abbrev> 0.51 long, front width 0.43, back width 0.44. Chelicerae (Fig. <xref ref-type="fig" rid="F1">1D, E</xref>) with four promarginal teeth, three retromarginal teeth, including a vestige tooth, and four small denticles in-between the teeth. Endites (Fig. <xref ref-type="fig" rid="F1">1B</xref>) nearly quadrilateral, with dense setae on surface. Labium (Fig. <xref ref-type="fig" rid="F1">1B</xref>) rectangular, anteriorly with strong setae. Sternum (Fig. <xref ref-type="fig" rid="F1">1B</xref>) broadly oval, with dense setae around margin. Legs measurements: I 10.58 (3.1, 1.55, 3, 2.02, 0.91); II 7.45 (2.5, 0.88, 2.32, 1.19, 0.56); III 7.63 (1.88, 0.95, 2.11, 1.91, 0.78); IV 9.22 (2.01, 1.91, 2.01, 2.16, 1.13); spination (Fig. <xref ref-type="fig" rid="F1">1A, B, F</xref>): I Fe: p2, v2; Ti: d4, v10; Mt: d3, v6; II Pa: d1; Ti: d4, v10; Mt: d2, v6; III Fe: d1; Ti: d3; Mt: d3; IV: Fe: d2; Ti: d4; Mt: d3; cusps: I Fe: 8; II Fe: 1. Opisthosoma (Fig. <xref ref-type="fig" rid="F1">1A, B</xref>) length 3.79, width 3.22, dorsally with abundant macrosetae on posterior part.</p><p><bold><italic>Colouration</italic></bold> (Fig. <xref ref-type="fig" rid="F1">1A, B</xref>). Prosoma yellow to dark brown, densely covered white feathery setae, with an approximate U-shaped yellowish marking medially and dark thin radial markings around the fovea. Chelicerae, endites, and labium yellow-brown. Sternum yellow. Legs from yellow to dark brown, mottled. Opisthosoma yellow to greyish black.</p><p><bold><italic>Palp</italic></bold> (Figs <xref ref-type="fig" rid="F1">1G−J</xref>, <xref ref-type="fig" rid="F2">2</xref>). Palp with a relative long and strong retrolateral tibial apophysis (<italic>RTA</italic>), extending dorsally, as long as tibia in retrolateral view; median apophysis (<italic><abbrev xmlns:xlink="http://www.w3.org/1999/xlink" xlink:title="median apophysis" id="ABBRID0ETJAE" xlink:type="simple">MA</abbrev></italic>) pear-shaped, located at submedian-retrolateral of tegulum; conductor (<italic>Con</italic>) translucent, with broad base and apex, nearly as long as 1/3 of tegulum; embolus (<italic><abbrev xmlns:xlink="http://www.w3.org/1999/xlink" xlink:title="embolus" id="ABBRID0E1JAE" xlink:type="simple">Em</abbrev></italic>) flatted-shaped, slightly less than tegular length, originating at the 6 o’clock position of tegulum, with a membranous anterior part and spine-like apex.</p><fig id="F2" position="float" orientation="portrait"><object-id xmlns:xlink="http://www.w3.org/1999/xlink" content-type="doi" xlink:type="simple">10.3897/zookeys.1159.102601.figure2</object-id><object-id xmlns:xlink="http://www.w3.org/1999/xlink" content-type="arpha" xlink:type="simple">3061A3DD-AE55-5EAE-A44E-6FC6550868B4</object-id><label>Figure 2.</label><caption><p>SEM micrographs of <italic><tp:taxon-name><tp:taxon-name-part taxon-name-part-type="genus" reg="Borboropactus">Borboropactus</tp:taxon-name-part><tp:taxon-name-part taxon-name-part-type="species" reg="longidens">longidens</tp:taxon-name-part></tp:taxon-name></italic> Tang &amp; Li, 2010, male palp <bold>A</bold> retrolateral view <bold>B</bold> same, details of retrolateral tibial apophysis <bold>C</bold> same, details of conductor and embolus <bold>D</bold> same, details of embolic tip <bold>E</bold> ventral view <bold>F</bold> same, detail of conductor and embolus <bold>G</bold> same, details of conductor and embolic tip. Abbreviations: <abbrev xmlns:xlink="http://www.w3.org/1999/xlink" xlink:title="conductor" id="ABBRID0E6KAE" xlink:type="simple">Con</abbrev> – conductor, <abbrev xmlns:xlink="http://www.w3.org/1999/xlink" xlink:title="embolus" id="ABBRID0EDLAE" xlink:type="simple">Em</abbrev> – embolus, <abbrev xmlns:xlink="http://www.w3.org/1999/xlink" xlink:title="median apophysis" id="ABBRID0EHLAE" xlink:type="simple">MA</abbrev> – median apophysis, <abbrev xmlns:xlink="http://www.w3.org/1999/xlink" xlink:title="retrolateral tibial apophysis" id="ABBRID0ELLAE" xlink:type="simple">RTA</abbrev> – retrolateral tibial apophysis.</p></caption><graphic xmlns:xlink="http://www.w3.org/1999/xlink" xlink:href="zookeys-1159-169_article-102601__-g002.jpg" position="float" orientation="portrait" xlink:type="simple" id="oo_845025.jpg"><uri content-type="original_file" xlink:type="simple">https://binary.pensoft.net/fig/845025</uri></graphic></fig><p><bold>Female. <italic>Habitus</italic></bold> as in Fig. <xref ref-type="fig" rid="F3">3A−D</xref>. As in male except as follows. Total length 10.67, prosoma length 4.46, width 4.32, anteriorly narrowed to 0.44× its maximum width. Eye diameters (Fig. <xref ref-type="fig" rid="F3">3E</xref>): <abbrev xmlns:xlink="http://www.w3.org/1999/xlink" xlink:title="anterior median eye" id="ABBRID0ECMAE" xlink:type="simple">AME</abbrev> 0.16, <abbrev xmlns:xlink="http://www.w3.org/1999/xlink" xlink:title="anterior lateral eye" id="ABBRID0EGMAE" xlink:type="simple">ALE</abbrev> 0.19, <abbrev xmlns:xlink="http://www.w3.org/1999/xlink" xlink:title="posterior median eye" id="ABBRID0EKMAE" xlink:type="simple">PME</abbrev> 0.17, <abbrev xmlns:xlink="http://www.w3.org/1999/xlink" xlink:title="posterior lateral eye" id="ABBRID0EOMAE" xlink:type="simple">PLE</abbrev> 0.20; interdistances: <abbrev xmlns:xlink="http://www.w3.org/1999/xlink" xlink:title="anterior median eye" id="ABBRID0ESMAE" xlink:type="simple">AME</abbrev>−<abbrev xmlns:xlink="http://www.w3.org/1999/xlink" xlink:title="anterior median eye" id="ABBRID0EWMAE" xlink:type="simple">AME</abbrev> 0.15, <abbrev xmlns:xlink="http://www.w3.org/1999/xlink" xlink:title="anterior median eye" id="ABBRID0E1MAE" xlink:type="simple">AME</abbrev>−<abbrev xmlns:xlink="http://www.w3.org/1999/xlink" xlink:title="anterior lateral eye" id="ABBRID0E5MAE" xlink:type="simple">ALE</abbrev> 0.27, <abbrev xmlns:xlink="http://www.w3.org/1999/xlink" xlink:title="posterior median eye" id="ABBRID0ECNAE" xlink:type="simple">PME</abbrev>−<abbrev xmlns:xlink="http://www.w3.org/1999/xlink" xlink:title="posterior median eye" id="ABBRID0EGNAE" xlink:type="simple">PME</abbrev> 0.24, <abbrev xmlns:xlink="http://www.w3.org/1999/xlink" xlink:title="posterior median eye" id="ABBRID0EKNAE" xlink:type="simple">PME</abbrev>−<abbrev xmlns:xlink="http://www.w3.org/1999/xlink" xlink:title="posterior lateral eye" id="ABBRID0EONAE" xlink:type="simple">PLE</abbrev> 0.47, <abbrev xmlns:xlink="http://www.w3.org/1999/xlink" xlink:title="anterior median eye" id="ABBRID0ESNAE" xlink:type="simple">AME</abbrev>−<abbrev xmlns:xlink="http://www.w3.org/1999/xlink" xlink:title="posterior median eye" id="ABBRID0EWNAE" xlink:type="simple">PME</abbrev> 0.34, <abbrev xmlns:xlink="http://www.w3.org/1999/xlink" xlink:title="anterior median eye" id="ABBRID0E1NAE" xlink:type="simple">AME</abbrev>−<abbrev xmlns:xlink="http://www.w3.org/1999/xlink" xlink:title="posterior lateral eye" id="ABBRID0E5NAE" xlink:type="simple">PLE</abbrev> 0.68, <abbrev xmlns:xlink="http://www.w3.org/1999/xlink" xlink:title="anterior lateral eye" id="ABBRID0ECOAE" xlink:type="simple">ALE</abbrev>−<abbrev xmlns:xlink="http://www.w3.org/1999/xlink" xlink:title="anterior lateral eye" id="ABBRID0EGOAE" xlink:type="simple">ALE</abbrev> 0.99, <abbrev xmlns:xlink="http://www.w3.org/1999/xlink" xlink:title="posterior lateral eye" id="ABBRID0EKOAE" xlink:type="simple">PLE</abbrev>−<abbrev xmlns:xlink="http://www.w3.org/1999/xlink" xlink:title="posterior lateral eye" id="ABBRID0EOOAE" xlink:type="simple">PLE</abbrev> 1.44, <abbrev xmlns:xlink="http://www.w3.org/1999/xlink" xlink:title="anterior lateral eye" id="ABBRID0ESOAE" xlink:type="simple">ALE</abbrev>−<abbrev xmlns:xlink="http://www.w3.org/1999/xlink" xlink:title="posterior lateral eye" id="ABBRID0EWOAE" xlink:type="simple">PLE</abbrev> 0.36. <abbrev xmlns:xlink="http://www.w3.org/1999/xlink" xlink:title="median ocular area" id="ABBRID0E1OAE" xlink:type="simple">MOA</abbrev> 0.64 long, front width 0.45, back width 0.54. Chelicerae (Fig. <xref ref-type="fig" rid="F3">3F, G</xref>) with five promarginal teeth, four retromarginal teeth, including a vestige tooth, and nine small denticles in-between teeth. Labium (Fig. <xref ref-type="fig" rid="F3">3B</xref>) wider than long. Legs (Fig. <xref ref-type="fig" rid="F3">3A−D, H</xref>) measurements: I 10.91 (3.45, 1.35, 3.35, 2.01, 0.75); II 8.73 (2.5, 1.25, 2.41, 1.88, 0.69); III 9.95 (2.67, 1.11, 2.5, 2.53, 1.14); IV 10.3 (2.75, 1.52, 2.38, 2.44, 1.21); spination (Fig. <xref ref-type="fig" rid="F3">3A−D, H</xref>): I Fe: p2; Ti: v11; Mt: d3, v6; II Ti: d3, v9; Mt: d3, v6; III Fe: d1; Ti: d4; Mt: d3; cusps: I Fe: 18; II Fe: 1; IV Fe: 1. Opisthosoma (Fig. <xref ref-type="fig" rid="F3">3C, D</xref>) length 6.21, width 5.32.</p><fig id="F3" position="float" orientation="portrait"><object-id xmlns:xlink="http://www.w3.org/1999/xlink" content-type="doi" xlink:type="simple">10.3897/zookeys.1159.102601.figure3</object-id><object-id xmlns:xlink="http://www.w3.org/1999/xlink" content-type="arpha" xlink:type="simple">E62D411F-DE5A-58D8-B508-89C4CAB26013</object-id><label>Figure 3.</label><caption><p><italic><tp:taxon-name><tp:taxon-name-part taxon-name-part-type="genus" reg="Borboropactus">Borboropactus</tp:taxon-name-part><tp:taxon-name-part taxon-name-part-type="species" reg="longidens">longidens</tp:taxon-name-part></tp:taxon-name></italic> Tang &amp; Li, 2010, female <bold>A</bold> prosoma, dorsal view <bold>B</bold> same, ventral view <bold>C</bold> opisthosoma, dorsal view <bold>D</bold> same, ventral view <bold>E</bold> eyes, dorsal view <bold>F</bold> chelicera, dorsal view <bold>G</bold> same, ventral view <bold>H</bold> leg I, ventral view <bold>I</bold> epigyne, dorsal view <bold>J</bold> same, ventral view. Abbreviations: <abbrev xmlns:xlink="http://www.w3.org/1999/xlink" xlink:title="copulatory duct" id="ABBRID0EZQAE" xlink:type="simple">CD</abbrev> – copulatory duct, <abbrev xmlns:xlink="http://www.w3.org/1999/xlink" xlink:title="copulatory opening" id="ABBRID0E4QAE" xlink:type="simple">CO</abbrev> – copulatory opening, <abbrev xmlns:xlink="http://www.w3.org/1999/xlink" xlink:title="epigynal tooth" id="ABBRID0EBRAE" xlink:type="simple">ET</abbrev> – epigynal tooth, <abbrev xmlns:xlink="http://www.w3.org/1999/xlink" xlink:title="median field" id="ABBRID0EFRAE" xlink:type="simple">MF</abbrev> – median field, <abbrev xmlns:xlink="http://www.w3.org/1999/xlink" xlink:title="spermatheca" id="ABBRID0EJRAE" xlink:type="simple">Sp</abbrev> – spermatheca. Scale bars: 0.5 mm (<bold>A–D</bold>); 0.2 (<bold>E</bold>); 0.1 mm (<bold>F–J</bold>).</p></caption><graphic xmlns:xlink="http://www.w3.org/1999/xlink" xlink:href="zookeys-1159-169_article-102601__-g003.jpg" position="float" orientation="portrait" xlink:type="simple" id="oo_845026.jpg"><uri content-type="original_file" xlink:type="simple">https://binary.pensoft.net/fig/845026</uri></graphic></fig><p><bold><italic>Colouration</italic></bold> (Fig. <xref ref-type="fig" rid="F3">3A−D</xref>). Prosoma medially with a fine dark mark. Chelicerae, endites, and labium red-brown. Opisthosoma white to dark brown.</p><p><bold><italic>Epigyne</italic></bold> (Fig. <xref ref-type="fig" rid="F3">3I, J</xref>). Median field (<italic>MF</italic>) flask-like, subposterior part broader than other parts; epigynal teeth (<italic><abbrev xmlns:xlink="http://www.w3.org/1999/xlink" xlink:title="epigynal tooth" id="ABBRID0ERSAE" xlink:type="simple">ET</abbrev></italic>) very long, as long as 1/2 of median field, arising median-bilaterally; copulatory openings (<italic><abbrev xmlns:xlink="http://www.w3.org/1999/xlink" xlink:title="copulatory opening" id="ABBRID0EWSAE" xlink:type="simple">CO</abbrev></italic>) arising from anterior part of maximum median field; copulatory ducts (<italic><abbrev xmlns:xlink="http://www.w3.org/1999/xlink" xlink:title="copulatory duct" id="ABBRID0E2SAE" xlink:type="simple">CD</abbrev></italic>) broad, wider than spermathecae, both ends swollen, sloping C-shaped, located at median of vulva, anterior part widely separated by its maximum width, and posterior part are approaching each other; spermathecae (<italic><abbrev xmlns:xlink="http://www.w3.org/1999/xlink" xlink:title="spermatheca" id="ABBRID0EATAE" xlink:type="simple">Sp</abbrev></italic>) C-shaped, median part have a constriction, posterior part close touching, both ends slightly swollen.</p></tp:treatment-sec><tp:treatment-sec sec-type="distribution" id="SECID0EETAE"><title>Distribution.</title><p>Known from China (Hainan) and Vietnam (Fig. <xref ref-type="fig" rid="F10">10</xref>).</p></tp:treatment-sec><tp:treatment-sec><!--Section generated to contain objects referenced in tp:taxon-treatment.--><fig id="F10" position="float" orientation="portrait"><object-id xmlns:xlink="http://www.w3.org/1999/xlink" content-type="doi" xlink:type="simple">10.3897/zookeys.1159.102601.figure10</object-id><object-id xmlns:xlink="http://www.w3.org/1999/xlink" content-type="arpha" xlink:type="simple">5676D89E-C748-5CE4-BFD6-235C5CABEFCE</object-id><label>Figure 10.</label><caption><p>Records of <italic><tp:taxon-name><tp:taxon-name-part taxon-name-part-type="genus" reg="Borboropactus">Borboropactus</tp:taxon-name-part><tp:taxon-name-part taxon-name-part-type="species" reg="longidens">longidens</tp:taxon-name-part></tp:taxon-name></italic> Tang &amp; Li, 2010, <italic><tp:taxon-name><tp:taxon-name-part taxon-name-part-type="genus" reg="Pharta">Pharta</tp:taxon-name-part><tp:taxon-name-part taxon-name-part-type="species" reg="xizang">xizang</tp:taxon-name-part></tp:taxon-name></italic> sp. nov., <italic><tp:taxon-name><tp:taxon-name-part taxon-name-part-type="genus" reg="Stephanopis">Stephanopis</tp:taxon-name-part><tp:taxon-name-part taxon-name-part-type="species" reg="qiong">qiong</tp:taxon-name-part></tp:taxon-name></italic> sp. nov. and <italic><tp:taxon-name><tp:taxon-name-part taxon-name-part-type="genus" reg="Stephanopis">S.</tp:taxon-name-part><tp:taxon-name-part taxon-name-part-type="species" reg="xiangzhouica">xiangzhouica</tp:taxon-name-part></tp:taxon-name></italic> Liu, 2022 from Asia.</p></caption><graphic xmlns:xlink="http://www.w3.org/1999/xlink" xlink:href="zookeys-1159-169_article-102601__-g010.jpg" position="float" orientation="portrait" xlink:type="simple" id="oo_845033.jpg"><uri content-type="original_file" xlink:type="simple">https://binary.pensoft.net/fig/845033</uri></graphic></fig></tp:treatment-sec><ref-list><ref id="B16"><mixed-citation xmlns:xlink="http://www.w3.org/1999/xlink" xlink:type="simple"><person-group><name name-style="western"><surname>Tang</surname><given-names>G</given-names></name><name name-style="western"><surname>Li</surname><given-names>SQ</given-names></name></person-group> (<year>2010</year>) <article-title>Crab spiders from Hainan Island, China (<tp:taxon-name><tp:taxon-name-part taxon-name-part-type="order">Araneae</tp:taxon-name-part></tp:taxon-name>, <tp:taxon-name><tp:taxon-name-part taxon-name-part-type="family">Thomisidae</tp:taxon-name-part></tp:taxon-name>).</article-title><source>Zootaxa</source><volume>2369</volume>(<issue>1</issue>): <fpage>1</fpage>–<lpage>68</lpage>. <ext-link xlink:type="simple" ext-link-type="doi" xlink:href="10.11646/zootaxa.2369.1.1">https://doi.org/10.11646/zootaxa.2369.1.1</ext-link></mixed-citation></ref></ref-list></tp:taxon-treatment>
