# Supplementary material for: ﻿Two new thomisid species (Arachnida, Araneae, Thomisidae) from China and Vietnam, with the first descriptions of the males of Borboropactuslongidens Tang & Li, 2010 and Stephanopisxiangzhouica Liu, 2022
Source: Zookeys. 2023 May 2;1159:169–87. doi: 10.3897/zookeys.1159.102601 (PMC10193142; doi:10.3897/zookeys.1159.102601)
Supplement: XML Treatment for Pharta xizang [file zookeys.1159.102601-treatment4.xml]

<!DOCTYPE tp:taxon-treatment
  PUBLIC "-//TaxonX//DTD Taxonomic Treatment Publishing DTD v0 20100105//EN" "tax-treatment-NSO.dtd">
<tp:taxon-treatment xmlns:tp="http://www.plazi.org/taxpub"><tp:treatment-meta><kwd-group><label>Taxon classification</label><kwd>
              <named-content content-type="kingdom">Animalia</named-content>
            </kwd><kwd>
              <named-content content-type="order">Araneae</named-content>
            </kwd><kwd>
              <named-content content-type="family">Thomisidae</named-content>
            </kwd></kwd-group><mixed-citation publication-type="journal"><person-group><name><surname>Li</surname><given-names>Cong-zheng</given-names></name><name><surname>Yao</surname><given-names>Yan-bin</given-names></name><name><surname>Xiao</surname><given-names>Yong-hong</given-names></name><name><surname>Liu</surname><given-names>Ke-ke</given-names></name></person-group><article-title>﻿Two new thomisid species (<tp:taxon-name><tp:taxon-name-part taxon-name-part-type="class">Arachnida</tp:taxon-name-part></tp:taxon-name>, <tp:taxon-name><tp:taxon-name-part taxon-name-part-type="order">Araneae</tp:taxon-name-part></tp:taxon-name>, <tp:taxon-name><tp:taxon-name-part taxon-name-part-type="family">Thomisidae</tp:taxon-name-part></tp:taxon-name>) from China and Vietnam, with the first descriptions of the males of <italic><tp:taxon-name><tp:taxon-name-part taxon-name-part-type="genus" reg="Borboropactus">Borboropactus</tp:taxon-name-part><tp:taxon-name-part taxon-name-part-type="species" reg="longidens">longidens</tp:taxon-name-part></tp:taxon-name></italic> Tang &amp; Li, 2010 and <italic><tp:taxon-name><tp:taxon-name-part taxon-name-part-type="genus" reg="Stephanopis">Stephanopis</tp:taxon-name-part><tp:taxon-name-part taxon-name-part-type="species" reg="xiangzhouica">xiangzhouica</tp:taxon-name-part></tp:taxon-name></italic> Liu, 2022</article-title><source>Zookeys</source><day>02</day><month>05</month><year>2023</year><volume>1159</volume><fpage>169</fpage><lpage>187</lpage><pub-id pub-id-type="doi">10.3897/zookeys.1159.102601</pub-id></mixed-citation></tp:treatment-meta><tp:nomenclature><label>﻿</label><tp:taxon-name>
            <object-id xmlns:xlink="http://www.w3.org/1999/xlink" content-type="arpha" xlink:type="simple">F8C560B9-4CDC-5227-94ED-5B448B79A772</object-id>
            <tp:taxon-name-part taxon-name-part-type="genus" reg="Pharta">Pharta</tp:taxon-name-part>
            <tp:taxon-name-part taxon-name-part-type="species" reg="xizang">xizang</tp:taxon-name-part>
            <object-id xmlns:xlink="http://www.w3.org/1999/xlink" content-type="zoobank" xlink:type="simple">https://zoobank.org/4B8E9C66-615E-4DCC-93A5-5A439C23ADB3</object-id>
          </tp:taxon-name><tp:taxon-authority>Liu &amp; Yao</tp:taxon-authority><tp:taxon-status xmlns:xlink="http://www.w3.org/1999/xlink" xlink:type="simple">sp. nov.</tp:taxon-status><xref ref-type="fig" rid="F4">Fig. 4</xref></tp:nomenclature><tp:treatment-sec sec-type="type material" id="SECID0EWWAE"><title>Type material.</title><p><bold><italic>Holotype</italic></bold> ♀: China, Tibet, Linzhi City, Motuo County, near Lianhua Hotel,<named-content xmlns:xlink="http://www.w3.org/1999/xlink" content-type="dwc:verbatimCoordinates" xlink:type="simple"><named-content content-type="geo-json" specific-use="{&#34;type&#34;:&#34;Point&#34;,&#34;coordinates&#34;:[95.333197,29.325297]}" id="NCID0EEXAE" xlink:type="simple"> 29°19'31.07"N, 95°19'59.51"E</named-content></named-content>, 1101 m, 17 July 2017, Jian Chen, Jie Liu, Man Fang, Zengtao Zhang and Fengxiang Liu leg. (Tho-296, <abbrev xmlns:xlink="http://www.w3.org/1999/xlink" xlink:title="Animal Specimen Museum, College of Life Science, Jinggangshan University" id="ABBRID0EJXAE" xlink:type="simple">ASM-JGSU</abbrev>).</p></tp:treatment-sec><tp:treatment-sec sec-type="etymology" id="SECID0ENXAE"><title>Etymology.</title><p>The specific name derived from the Chinese Pinyin for Tibet; noun in apposition.</p></tp:treatment-sec><tp:treatment-sec sec-type="diagnosis" id="SECID0ESXAE"><title>Diagnosis.</title><p>The male of this new species resembles <italic><tp:taxon-name><tp:taxon-name-part taxon-name-part-type="genus" reg="Pharta">Pharta</tp:taxon-name-part><tp:taxon-name-part taxon-name-part-type="species" reg="tengchong">tengchong</tp:taxon-name-part></tp:taxon-name></italic> (Tang, Griswold &amp; Yin, 2009) (see <xref ref-type="bibr" rid="B17">Tang et al. 2009</xref>: 47, fig. 6A−F) in having the prosoma with an inverted triangular black-brown marking and the touching anterior spermathecae with a bent part, but differs from it by the copulatory openings being hidden by cambered atrial lateral margins directed medially (vs. bilaterally in <italic><tp:taxon-name><tp:taxon-name-part taxon-name-part-type="genus" reg="Pharta">P.</tp:taxon-name-part><tp:taxon-name-part taxon-name-part-type="species" reg="tengchong">tengchong</tp:taxon-name-part></tp:taxon-name></italic>) and the separated posterior spermathecae (vs. closely touching in <italic><tp:taxon-name><tp:taxon-name-part taxon-name-part-type="genus" reg="Pharta">P.</tp:taxon-name-part><tp:taxon-name-part taxon-name-part-type="species" reg="tengchong">tengchong</tp:taxon-name-part></tp:taxon-name></italic>) (Fig. <xref ref-type="fig" rid="F4">4F, G</xref>).</p><fig id="F4" position="float" orientation="portrait"><object-id xmlns:xlink="http://www.w3.org/1999/xlink" content-type="doi" xlink:type="simple">10.3897/zookeys.1159.102601.figure4</object-id><object-id xmlns:xlink="http://www.w3.org/1999/xlink" content-type="arpha" xlink:type="simple">51D6FA53-BBD1-5C55-92CE-69A9D8853AC9</object-id><label>Figure 4.</label><caption><p><italic><tp:taxon-name><tp:taxon-name-part taxon-name-part-type="genus" reg="Pharta">Pharta</tp:taxon-name-part><tp:taxon-name-part taxon-name-part-type="species" reg="xizang">xizang</tp:taxon-name-part></tp:taxon-name></italic> sp. nov., female holotype, preserved <bold>A</bold> habitus, dorsal view <bold>B</bold> same, ventral view <bold>C</bold> eyes, dorsal view <bold>D</bold> chelicera, ventrolateral view <bold>E</bold> leg I, ventro-retrolateral view <bold>F</bold> epigyne, dorsal view <bold>G</bold> same, ventral view. Abbreviations: <abbrev xmlns:xlink="http://www.w3.org/1999/xlink" xlink:title="atrium" id="ABBRID0EC1AE" xlink:type="simple">At</abbrev> – atrium, <abbrev xmlns:xlink="http://www.w3.org/1999/xlink" xlink:title="copulatory opening" id="ABBRID0EG1AE" xlink:type="simple">CO</abbrev> – copulatory opening, <abbrev xmlns:xlink="http://www.w3.org/1999/xlink" xlink:title="fertilization duct" id="ABBRID0EK1AE" xlink:type="simple">FD</abbrev> – fertilisation duct, <abbrev xmlns:xlink="http://www.w3.org/1999/xlink" xlink:title="spermatheca" id="ABBRID0EO1AE" xlink:type="simple">Sp</abbrev> – spermatheca. Scale bars: 0.5 mm (<bold>A, B</bold>); 0.2 mm (<bold>C</bold>); 0.1 mm (<bold>D–G</bold>).</p></caption><graphic xmlns:xlink="http://www.w3.org/1999/xlink" xlink:href="zookeys-1159-169_article-102601__-g004.jpg" position="float" orientation="portrait" xlink:type="simple" id="oo_845027.jpg"><uri content-type="original_file" xlink:type="simple">https://binary.pensoft.net/fig/845027</uri></graphic></fig></tp:treatment-sec><tp:treatment-sec sec-type="description" id="SECID0E41AE"><title>Description.</title><p><bold>Female. <italic>Habitus</italic></bold> as in Fig. <xref ref-type="fig" rid="F4">4A, B</xref>. Total length 4.62, prosoma length 1.98, width 1.89, anteriorly narrowed to 0.50× its maximum width. Eye diameters (Fig. <xref ref-type="fig" rid="F4">4C</xref>): <abbrev xmlns:xlink="http://www.w3.org/1999/xlink" xlink:title="anterior median eye" id="ABBRID0EP2AE" xlink:type="simple">AME</abbrev> 0.05, <abbrev xmlns:xlink="http://www.w3.org/1999/xlink" xlink:title="anterior lateral eye" id="ABBRID0ET2AE" xlink:type="simple">ALE</abbrev> 0.13, <abbrev xmlns:xlink="http://www.w3.org/1999/xlink" xlink:title="posterior median eye" id="ABBRID0EX2AE" xlink:type="simple">PME</abbrev> 0.10, <abbrev xmlns:xlink="http://www.w3.org/1999/xlink" xlink:title="posterior lateral eye" id="ABBRID0E22AE" xlink:type="simple">PLE</abbrev> 0.11; interdistances: <abbrev xmlns:xlink="http://www.w3.org/1999/xlink" xlink:title="anterior median eye" id="ABBRID0E62AE" xlink:type="simple">AME</abbrev>−<abbrev xmlns:xlink="http://www.w3.org/1999/xlink" xlink:title="anterior median eye" id="ABBRID0ED3AE" xlink:type="simple">AME</abbrev> 0.10, <abbrev xmlns:xlink="http://www.w3.org/1999/xlink" xlink:title="anterior median eye" id="ABBRID0EH3AE" xlink:type="simple">AME</abbrev>−<abbrev xmlns:xlink="http://www.w3.org/1999/xlink" xlink:title="anterior lateral eye" id="ABBRID0EL3AE" xlink:type="simple">ALE</abbrev> 0.07, <abbrev xmlns:xlink="http://www.w3.org/1999/xlink" xlink:title="posterior median eye" id="ABBRID0EP3AE" xlink:type="simple">PME</abbrev>−<abbrev xmlns:xlink="http://www.w3.org/1999/xlink" xlink:title="posterior median eye" id="ABBRID0ET3AE" xlink:type="simple">PME</abbrev> 0.13, <abbrev xmlns:xlink="http://www.w3.org/1999/xlink" xlink:title="posterior median eye" id="ABBRID0EX3AE" xlink:type="simple">PME</abbrev>−<abbrev xmlns:xlink="http://www.w3.org/1999/xlink" xlink:title="posterior lateral eye" id="ABBRID0E23AE" xlink:type="simple">PLE</abbrev> 0.14, <abbrev xmlns:xlink="http://www.w3.org/1999/xlink" xlink:title="anterior median eye" id="ABBRID0E63AE" xlink:type="simple">AME</abbrev>−<abbrev xmlns:xlink="http://www.w3.org/1999/xlink" xlink:title="posterior median eye" id="ABBRID0ED4AE" xlink:type="simple">PME</abbrev> 0.19, <abbrev xmlns:xlink="http://www.w3.org/1999/xlink" xlink:title="anterior median eye" id="ABBRID0EH4AE" xlink:type="simple">AME</abbrev>−<abbrev xmlns:xlink="http://www.w3.org/1999/xlink" xlink:title="posterior lateral eye" id="ABBRID0EL4AE" xlink:type="simple">PLE</abbrev> 0.32, <abbrev xmlns:xlink="http://www.w3.org/1999/xlink" xlink:title="anterior lateral eye" id="ABBRID0EP4AE" xlink:type="simple">ALE</abbrev>−<abbrev xmlns:xlink="http://www.w3.org/1999/xlink" xlink:title="anterior lateral eye" id="ABBRID0ET4AE" xlink:type="simple">ALE</abbrev> 0.32, <abbrev xmlns:xlink="http://www.w3.org/1999/xlink" xlink:title="posterior lateral eye" id="ABBRID0EX4AE" xlink:type="simple">PLE</abbrev>−<abbrev xmlns:xlink="http://www.w3.org/1999/xlink" xlink:title="posterior lateral eye" id="ABBRID0E24AE" xlink:type="simple">PLE</abbrev> 0.59, <abbrev xmlns:xlink="http://www.w3.org/1999/xlink" xlink:title="anterior lateral eye" id="ABBRID0E64AE" xlink:type="simple">ALE</abbrev>−<abbrev xmlns:xlink="http://www.w3.org/1999/xlink" xlink:title="posterior lateral eye" id="ABBRID0ED5AE" xlink:type="simple">PLE</abbrev> 0.14. <abbrev xmlns:xlink="http://www.w3.org/1999/xlink" xlink:title="median ocular area" id="ABBRID0EH5AE" xlink:type="simple">MOA</abbrev> 0.32 long, front width 0.20, back width 0.31. Chelicerae (Fig. <xref ref-type="fig" rid="F4">4D</xref>) with three small promarginal teeth and three retromarginal teeth (median and distal touching). Endites (Fig. <xref ref-type="fig" rid="F4">4B</xref>) nearly quadrilateral, slightly longer than wide. Labium (Fig. <xref ref-type="fig" rid="F4">4B</xref>) rectangular, wider than long, anteriorly with strong setae. Sternum (Fig. <xref ref-type="fig" rid="F4">4B</xref>) oval, longer than wide, with notch anteromedially. Legs measurements (Fig. <xref ref-type="fig" rid="F4">4A, B, E</xref>): I 6.12 (1.73, 0.78, 2.21, 1.04, 0.36); II 7.21 (2.27, 0.86, 2.09, 1.4, 0.59); III 3.19 (0.88, 0.4, 1.02, 0.45, 0.44); IV 4.67 (1.51, 0.58, 1.17, 0.91, 0.5); spination (Fig. <xref ref-type="fig" rid="F4">4A, B, E</xref>): I Fe: d5, p2, r1; Ti: p2, r2, v10; Mt: p1, r1, v8; II Fe: d2; Pa: p1; Ti: p3, r3, v10; Mt: p1, r1, v8; III Fe: d2; Pa: p1; Ti: d2, v2; Mt: d5, v1; IV: Fe: d1; Pa: d1; Ti: d2, p2, v1; Mt: d1, p2. Opisthosoma (Fig. <xref ref-type="fig" rid="F4">4A, B</xref>) length 2.63, width 2.40.</p><p><bold><italic>Colouration</italic></bold> (Fig. <xref ref-type="fig" rid="F4">4A, B</xref>). Prosoma yellow-brown, medially with single broad, dark brown, mottled band, laterally with fringe-shaped dark brown, mottled stripe. Chelicerae yellowish to dark brown. Endites yellow. Labium yellow-brown. Sternum yellow. Legs: tibia and metatarsus I yellow-brown, other segments yellow with a few dark spots, distal parts of tibiae and metatarsi III and IV with dark brown annulations. Opisthosoma grey to dark, with net-like mottled markings and sparse white guanine spots; venter yellow to dark brown, laterally with sparse white guanine spots.</p><p><bold><italic>Epigyne</italic></bold> (Fig. <xref ref-type="fig" rid="F4">4F, G</xref>). Epigyne heart-shaped, 1.2× wider than long. Copulatory openings (<italic><abbrev xmlns:xlink="http://www.w3.org/1999/xlink" xlink:title="copulatory opening" id="ABBRID0E56AE" xlink:type="simple">CO</abbrev></italic>) visible, hidden by hood-shaped atrium (<italic>At</italic>). Copulatory ducts not visible, possibly absent. Spermathecae (<italic><abbrev xmlns:xlink="http://www.w3.org/1999/xlink" xlink:title="spermatheca" id="ABBRID0EGAAG" xlink:type="simple">Sp</abbrev></italic>) C-shaped, ca. 2× longer than wide, anterior part of spermathecae closely touching, posterior parts slightly separated. Fertilisation ducts (<italic><abbrev xmlns:xlink="http://www.w3.org/1999/xlink" xlink:title="fertilization duct" id="ABBRID0ELAAG" xlink:type="simple">FD</abbrev></italic>) slightly less than the length of spermatheca, directed laterally.</p></tp:treatment-sec><tp:treatment-sec sec-type="distribution" id="SECID0EPAAG"><title>Distribution.</title><p>Known only from the type locality in Tibet, China (Fig. <xref ref-type="fig" rid="F10">10</xref>).</p></tp:treatment-sec><tp:treatment-sec><!--Section generated to contain objects referenced in tp:taxon-treatment.--><fig id="F10" position="float" orientation="portrait"><object-id xmlns:xlink="http://www.w3.org/1999/xlink" content-type="doi" xlink:type="simple">10.3897/zookeys.1159.102601.figure10</object-id><object-id xmlns:xlink="http://www.w3.org/1999/xlink" content-type="arpha" xlink:type="simple">5676D89E-C748-5CE4-BFD6-235C5CABEFCE</object-id><label>Figure 10.</label><caption><p>Records of <italic><tp:taxon-name><tp:taxon-name-part taxon-name-part-type="genus" reg="Borboropactus">Borboropactus</tp:taxon-name-part><tp:taxon-name-part taxon-name-part-type="species" reg="longidens">longidens</tp:taxon-name-part></tp:taxon-name></italic> Tang &amp; Li, 2010, <italic><tp:taxon-name><tp:taxon-name-part taxon-name-part-type="genus" reg="Pharta">Pharta</tp:taxon-name-part><tp:taxon-name-part taxon-name-part-type="species" reg="xizang">xizang</tp:taxon-name-part></tp:taxon-name></italic> sp. nov., <italic><tp:taxon-name><tp:taxon-name-part taxon-name-part-type="genus" reg="Stephanopis">Stephanopis</tp:taxon-name-part><tp:taxon-name-part taxon-name-part-type="species" reg="qiong">qiong</tp:taxon-name-part></tp:taxon-name></italic> sp. nov. and <italic><tp:taxon-name><tp:taxon-name-part taxon-name-part-type="genus" reg="Stephanopis">S.</tp:taxon-name-part><tp:taxon-name-part taxon-name-part-type="species" reg="xiangzhouica">xiangzhouica</tp:taxon-name-part></tp:taxon-name></italic> Liu, 2022 from Asia.</p></caption><graphic xmlns:xlink="http://www.w3.org/1999/xlink" xlink:href="zookeys-1159-169_article-102601__-g010.jpg" position="float" orientation="portrait" xlink:type="simple" id="oo_845033.jpg"><uri content-type="original_file" xlink:type="simple">https://binary.pensoft.net/fig/845033</uri></graphic></fig></tp:treatment-sec><ref-list><ref id="B17"><mixed-citation xmlns:xlink="http://www.w3.org/1999/xlink" xlink:type="simple"><person-group><name name-style="western"><surname>Tang</surname><given-names>G</given-names></name><name name-style="western"><surname>Yin</surname><given-names>CM</given-names></name><name name-style="western"><surname>Peng</surname><given-names>XJ</given-names></name><name name-style="western"><surname>Griswold</surname><given-names>C</given-names></name></person-group> (<year>2009</year>) <article-title>Six crab spiders of the family <italic><tp:taxon-name><tp:taxon-name-part taxon-name-part-type="genus">Stephanopinae</tp:taxon-name-part></tp:taxon-name></italic> from Southeast Asia (<tp:taxon-name><tp:taxon-name-part taxon-name-part-type="order">Araneae</tp:taxon-name-part></tp:taxon-name>: <tp:taxon-name><tp:taxon-name-part taxon-name-part-type="family">Thomisidae</tp:taxon-name-part></tp:taxon-name>).</article-title><source>The Raffles Bulletin of Zoology</source><volume>57</volume>: <fpage>39</fpage>–<lpage>50</lpage>.</mixed-citation></ref></ref-list></tp:taxon-treatment>
