# Supplementary material for: ﻿Two new thomisid species (Arachnida, Araneae, Thomisidae) from China and Vietnam, with the first descriptions of the males of Borboropactuslongidens Tang & Li, 2010 and Stephanopisxiangzhouica Liu, 2022
Source: Zookeys. 2023 May 2;1159:169–87. doi: 10.3897/zookeys.1159.102601 (PMC10193142; doi:10.3897/zookeys.1159.102601)
Supplement: XML Treatment for Stephanopis [file zookeys.1159.102601-treatment5.xml]

<!DOCTYPE tp:taxon-treatment
  PUBLIC "-//TaxonX//DTD Taxonomic Treatment Publishing DTD v0 20100105//EN" "tax-treatment-NSO.dtd">
<tp:taxon-treatment xmlns:tp="http://www.plazi.org/taxpub"><tp:treatment-meta><kwd-group><label>Taxon classification</label><kwd>
              <named-content content-type="kingdom">Animalia</named-content>
            </kwd><kwd>
              <named-content content-type="order">Araneae</named-content>
            </kwd><kwd>
              <named-content content-type="family">Thomisidae</named-content>
            </kwd></kwd-group><mixed-citation publication-type="journal"><person-group><name><surname>Li</surname><given-names>Cong-zheng</given-names></name><name><surname>Yao</surname><given-names>Yan-bin</given-names></name><name><surname>Xiao</surname><given-names>Yong-hong</given-names></name><name><surname>Liu</surname><given-names>Ke-ke</given-names></name></person-group><article-title>﻿Two new thomisid species (<tp:taxon-name><tp:taxon-name-part taxon-name-part-type="class">Arachnida</tp:taxon-name-part></tp:taxon-name>, <tp:taxon-name><tp:taxon-name-part taxon-name-part-type="order">Araneae</tp:taxon-name-part></tp:taxon-name>, <tp:taxon-name><tp:taxon-name-part taxon-name-part-type="family">Thomisidae</tp:taxon-name-part></tp:taxon-name>) from China and Vietnam, with the first descriptions of the males of <italic><tp:taxon-name><tp:taxon-name-part taxon-name-part-type="genus" reg="Borboropactus">Borboropactus</tp:taxon-name-part><tp:taxon-name-part taxon-name-part-type="species" reg="longidens">longidens</tp:taxon-name-part></tp:taxon-name></italic> Tang &amp; Li, 2010 and <italic><tp:taxon-name><tp:taxon-name-part taxon-name-part-type="genus" reg="Stephanopis">Stephanopis</tp:taxon-name-part><tp:taxon-name-part taxon-name-part-type="species" reg="xiangzhouica">xiangzhouica</tp:taxon-name-part></tp:taxon-name></italic> Liu, 2022</article-title><source>Zookeys</source><day>02</day><month>05</month><year>2023</year><volume>1159</volume><fpage>169</fpage><lpage>187</lpage><pub-id pub-id-type="doi">10.3897/zookeys.1159.102601</pub-id></mixed-citation></tp:treatment-meta><tp:nomenclature><label>﻿Genus</label><tp:taxon-name>
            <object-id xmlns:xlink="http://www.w3.org/1999/xlink" content-type="arpha" xlink:type="simple">025050B5-57D5-551B-8152-5AE973758B17</object-id>
            <tp:taxon-name-part taxon-name-part-type="genus" reg="Stephanopis">Stephanopis</tp:taxon-name-part>
          </tp:taxon-name><tp:taxon-authority>O. Pickard-Cambridge, 1869</tp:taxon-authority></tp:nomenclature><tp:treatment-sec sec-type="comments" id="SECID0EZBAG"><title>Comments.</title><p>This genus includes 24 species mainly distributed in Australasia, South America, and Asian mainland (<xref ref-type="bibr" rid="B21">WSC 2022</xref>). Nearly half of them (11 species) are described based either on single females or males (<xref ref-type="bibr" rid="B21">WSC 2022</xref>). Only one species was recorded from China on the Asian mainland, <italic><tp:taxon-name><tp:taxon-name-part taxon-name-part-type="genus" reg="Stephanopis">S.</tp:taxon-name-part><tp:taxon-name-part taxon-name-part-type="species" reg="xiangzhouica">xiangzhouica</tp:taxon-name-part></tp:taxon-name></italic> Liu, 2022 (<xref ref-type="bibr" rid="B13">Liu et al. 2022c</xref>). Unfortunately, it is known only from the female in Jiangxi Province, China.</p></tp:treatment-sec><ref-list><ref id="B21"><mixed-citation xmlns:xlink="http://www.w3.org/1999/xlink" xlink:type="simple">World Spider Catalog (<year>2022</year>) World Spider Catalog. Natural History Museum Bern. Version 23.5. http//wsc.nmbe.ch [Accessed 20 November 2022]</mixed-citation></ref><ref id="B13"><mixed-citation xmlns:xlink="http://www.w3.org/1999/xlink" xlink:type="simple"><person-group><name name-style="western"><surname>Liu</surname><given-names>KK</given-names></name><name name-style="western"><surname>Ying</surname><given-names>YH</given-names></name><name name-style="western"><surname>Fomichev</surname><given-names>AA</given-names></name><name name-style="western"><surname>Zhao</surname><given-names>DC</given-names></name><name name-style="western"><surname>Li</surname><given-names>WH</given-names></name><name name-style="western"><surname>Xiao</surname><given-names>YH</given-names></name><name name-style="western"><surname>Xu</surname><given-names>X</given-names></name></person-group> (<year>2022c</year>) <article-title>Crab spiders (<tp:taxon-name><tp:taxon-name-part taxon-name-part-type="order">Araneae</tp:taxon-name-part></tp:taxon-name>, <tp:taxon-name><tp:taxon-name-part taxon-name-part-type="family">Thomisidae</tp:taxon-name-part></tp:taxon-name>) of Jinggang Mountain National Nature Reserve, Jiangxi Province, China.</article-title><source>ZooKeys</source><volume>1095</volume>: <fpage>43</fpage>–<lpage>74</lpage>. <ext-link xlink:type="simple" ext-link-type="doi" xlink:href="10.3897/zookeys.1095.72829">https://doi.org/10.3897/zookeys.1095.72829</ext-link></mixed-citation></ref></ref-list></tp:taxon-treatment>
