# Supplementary material for: ﻿Two new thomisid species (Arachnida, Araneae, Thomisidae) from China and Vietnam, with the first descriptions of the males of Borboropactuslongidens Tang & Li, 2010 and Stephanopisxiangzhouica Liu, 2022
Source: Zookeys. 2023 May 2;1159:169–87. doi: 10.3897/zookeys.1159.102601 (PMC10193142; doi:10.3897/zookeys.1159.102601)
Supplement: XML Treatment for Stephanopis xiangzhouica [file zookeys.1159.102601-treatment7.xml]

<!DOCTYPE tp:taxon-treatment
  PUBLIC "-//TaxonX//DTD Taxonomic Treatment Publishing DTD v0 20100105//EN" "tax-treatment-NSO.dtd">
<tp:taxon-treatment xmlns:tp="http://www.plazi.org/taxpub"><tp:treatment-meta><kwd-group><label>Taxon classification</label><kwd>
              <named-content content-type="kingdom">Animalia</named-content>
            </kwd><kwd>
              <named-content content-type="order">Araneae</named-content>
            </kwd><kwd>
              <named-content content-type="family">Thomisidae</named-content>
            </kwd></kwd-group><mixed-citation publication-type="journal"><person-group><name><surname>Li</surname><given-names>Cong-zheng</given-names></name><name><surname>Yao</surname><given-names>Yan-bin</given-names></name><name><surname>Xiao</surname><given-names>Yong-hong</given-names></name><name><surname>Liu</surname><given-names>Ke-ke</given-names></name></person-group><article-title>﻿Two new thomisid species (<tp:taxon-name><tp:taxon-name-part taxon-name-part-type="class">Arachnida</tp:taxon-name-part></tp:taxon-name>, <tp:taxon-name><tp:taxon-name-part taxon-name-part-type="order">Araneae</tp:taxon-name-part></tp:taxon-name>, <tp:taxon-name><tp:taxon-name-part taxon-name-part-type="family">Thomisidae</tp:taxon-name-part></tp:taxon-name>) from China and Vietnam, with the first descriptions of the males of <italic><tp:taxon-name><tp:taxon-name-part taxon-name-part-type="genus" reg="Borboropactus">Borboropactus</tp:taxon-name-part><tp:taxon-name-part taxon-name-part-type="species" reg="longidens">longidens</tp:taxon-name-part></tp:taxon-name></italic> Tang &amp; Li, 2010 and <italic><tp:taxon-name><tp:taxon-name-part taxon-name-part-type="genus" reg="Stephanopis">Stephanopis</tp:taxon-name-part><tp:taxon-name-part taxon-name-part-type="species" reg="xiangzhouica">xiangzhouica</tp:taxon-name-part></tp:taxon-name></italic> Liu, 2022</article-title><source>Zookeys</source><day>02</day><month>05</month><year>2023</year><volume>1159</volume><fpage>169</fpage><lpage>187</lpage><pub-id pub-id-type="doi">10.3897/zookeys.1159.102601</pub-id></mixed-citation></tp:treatment-meta><tp:nomenclature><label>﻿</label><tp:taxon-name>
            <object-id xmlns:xlink="http://www.w3.org/1999/xlink" content-type="arpha" xlink:type="simple">B839BFBA-4068-53AB-9F7C-375A8A5938CE</object-id>
            <tp:taxon-name-part taxon-name-part-type="genus" reg="Stephanopis">Stephanopis</tp:taxon-name-part>
            <tp:taxon-name-part taxon-name-part-type="species" reg="xiangzhouica">xiangzhouica</tp:taxon-name-part>
          </tp:taxon-name><tp:taxon-authority>Liu, 2022</tp:taxon-authority><xref ref-type="fig" rid="F7">Figs 7</xref><xref ref-type="fig" rid="F8">, 8</xref><xref ref-type="fig" rid="F9">, 9</xref><tp:nomenclature-citation-list><tp:nomenclature-citation><tp:taxon-name>
                <tp:taxon-name-part taxon-name-part-type="genus" reg="Stephanopis">Stephanopis</tp:taxon-name-part>
                <tp:taxon-name-part taxon-name-part-type="species" reg="xiangzhouica">xiangzhouica</tp:taxon-name-part>
              </tp:taxon-name><comment>Liu, in <xref ref-type="bibr" rid="B13">Liu et al. 2022c</xref>: 64, figs 12A−I, 13A, B (holotype ♀ from Jinggang National Nature Reserve, Jiangxi Province, deposited in <abbrev xmlns:xlink="http://www.w3.org/1999/xlink" xlink:title="Animal Specimen Museum, College of Life Science, Jinggangshan University" id="ABBRID0EURAG" xlink:type="simple">ASM-JGSU</abbrev>, No. Tho-17, examined).</comment></tp:nomenclature-citation></tp:nomenclature-citation-list></tp:nomenclature><tp:treatment-sec sec-type="material" id="SECID0EYRAG"><title>Material examined.</title><p>1 ♂, 1 ♀, China, Guangdong, Ruyuan County, Nanling National Natural Reserve, Waterfalls Scenic Spot, <named-content xmlns:xlink="http://www.w3.org/1999/xlink" content-type="dwc:verbatimCoordinates" xlink:type="simple"><named-content content-type="geo-json" specific-use="{&#34;type&#34;:&#34;Point&#34;,&#34;coordinates&#34;:[113.041297,24.914475]}" id="NCID0EBSAG" xlink:type="simple">24°54'52.11"N, 113°2'28.67"E</named-content></named-content>, 779 m, 6 September 2020, Qingbo Huo leg. (Tho-295, <abbrev xmlns:xlink="http://www.w3.org/1999/xlink" xlink:title="Animal Specimen Museum, College of Life Science, Jinggangshan University" id="ABBRID0EGSAG" xlink:type="simple">ASM-JGSU</abbrev>).</p></tp:treatment-sec><tp:treatment-sec sec-type="diagnosis" id="SECID0EKSAG"><title>Diagnosis.</title><p>The male of this species resembles <italic><tp:taxon-name><tp:taxon-name-part taxon-name-part-type="genus" reg="Stephanopis">S.</tp:taxon-name-part><tp:taxon-name-part taxon-name-part-type="species" reg="nigra">nigra</tp:taxon-name-part></tp:taxon-name></italic> O. Pickard-Cambridge, 1869 (see <xref ref-type="bibr" rid="B14">Machado et al. 2019</xref>: fig. 38C, D) in having a forked retrolateral tibial apophysis, but it can be distinguished by the retrolateral tibial apophysis being longer than tibia (vs. less than tibial length) and the embolus with a hook-shaped apex (vs. flagelliform) (Figs <xref ref-type="fig" rid="F7">7F−I</xref>, <xref ref-type="fig" rid="F8">8</xref>). The male of this species also resembles <italic><tp:taxon-name><tp:taxon-name-part taxon-name-part-type="genus" reg="Stephanopis">S.</tp:taxon-name-part><tp:taxon-name-part taxon-name-part-type="species" reg="altifrons">altifrons</tp:taxon-name-part></tp:taxon-name></italic> O. Pickard-Cambridge, 1869 (see <xref ref-type="bibr" rid="B14">Machado et al. 2019</xref>: 224, fig. 3C−F), <italic><tp:taxon-name><tp:taxon-name-part taxon-name-part-type="genus" reg="Stephanopis">S.</tp:taxon-name-part><tp:taxon-name-part taxon-name-part-type="species" reg="carcinoides">carcinoides</tp:taxon-name-part></tp:taxon-name></italic> Machado, 2019 (see <xref ref-type="bibr" rid="B14">Machado et al. 2019</xref>: 243, fig. 20C, D), and <italic><tp:taxon-name><tp:taxon-name-part taxon-name-part-type="genus" reg="Stephanopis">S.</tp:taxon-name-part><tp:taxon-name-part taxon-name-part-type="species" reg="lata">lata</tp:taxon-name-part></tp:taxon-name></italic> O. Pickard-Cambridge, 1869 (see <xref ref-type="bibr" rid="B14">Machado et al. 2019</xref>: 253, fig. 29C, D), but it can be easily distinguished from them by the embolus having a hook-shaped apex (vs. flagelliform in all three species) and the retrolateral tibial apophysis with two morphologically different branches (dorsal branch much longer and thicker than the ventral) (vs. ventral branch much longer and thicker than the dorsal in <italic><tp:taxon-name><tp:taxon-name-part taxon-name-part-type="genus" reg="Stephanopis">S.</tp:taxon-name-part><tp:taxon-name-part taxon-name-part-type="species" reg="altifrons">altifrons</tp:taxon-name-part></tp:taxon-name></italic> and <italic><tp:taxon-name><tp:taxon-name-part taxon-name-part-type="genus" reg="Stephanopis">S.</tp:taxon-name-part><tp:taxon-name-part taxon-name-part-type="species" reg="carcinoides">carcinoides</tp:taxon-name-part></tp:taxon-name></italic>; ventral branch indistinct in <italic><tp:taxon-name><tp:taxon-name-part taxon-name-part-type="genus" reg="Stephanopis">S.</tp:taxon-name-part><tp:taxon-name-part taxon-name-part-type="species" reg="lata">lata</tp:taxon-name-part></tp:taxon-name></italic>) (Figs <xref ref-type="fig" rid="F7">7F−I</xref>, <xref ref-type="fig" rid="F8">8</xref>). Female diagnosis as in <xref ref-type="bibr" rid="B13">Liu et al. (2022c)</xref>.</p><fig id="F7" position="float" orientation="portrait"><object-id xmlns:xlink="http://www.w3.org/1999/xlink" content-type="doi" xlink:type="simple">10.3897/zookeys.1159.102601.figure7</object-id><object-id xmlns:xlink="http://www.w3.org/1999/xlink" content-type="arpha" xlink:type="simple">4E5AEC89-6B93-5C8E-A630-584B8AE16880</object-id><label>Figure 7.</label><caption><p><italic><tp:taxon-name><tp:taxon-name-part taxon-name-part-type="genus" reg="Stephanopis">Stephanopis</tp:taxon-name-part><tp:taxon-name-part taxon-name-part-type="species" reg="xiangzhouica">xiangzhouica</tp:taxon-name-part></tp:taxon-name></italic> Liu, 2022, male, preserved <bold>A</bold> habitus, dorsal view <bold>B</bold> same, ventral view <bold>C</bold> eyes, dorsal view <bold>D</bold> chelicera, ventral view <bold>E</bold> leg I, retrolateral view <bold>F</bold> palp, prolateral view <bold>G</bold> same, ventral view <bold>H</bold> same, ventro-retrolateral view <bold>I</bold> same, retro-dorsal view. Abbreviations: <abbrev xmlns:xlink="http://www.w3.org/1999/xlink" xlink:title="embolus" id="ABBRID0EGXAG" xlink:type="simple">Em</abbrev> – embolus, <abbrev xmlns:xlink="http://www.w3.org/1999/xlink" xlink:title="retrolateral tibial apophysis" id="ABBRID0EKXAG" xlink:type="simple">RTA</abbrev> – retrolateral tibial apophysis. Scale bars: 0.5 mm (<bold>A, B</bold>); 0.2 mm (<bold>C</bold>); 0.1 mm (<bold>D–I</bold>).</p></caption><graphic xmlns:xlink="http://www.w3.org/1999/xlink" xlink:href="zookeys-1159-169_article-102601__-g007.jpg" position="float" orientation="portrait" xlink:type="simple" id="oo_845030.jpg"><uri content-type="original_file" xlink:type="simple">https://binary.pensoft.net/fig/845030</uri></graphic></fig><fig id="F8" position="float" orientation="portrait"><object-id xmlns:xlink="http://www.w3.org/1999/xlink" content-type="doi" xlink:type="simple">10.3897/zookeys.1159.102601.figure8</object-id><object-id xmlns:xlink="http://www.w3.org/1999/xlink" content-type="arpha" xlink:type="simple">0EBB229F-57EF-5AC3-B850-04898DC0EB40</object-id><label>Figure 8.</label><caption><p>SEM micrographs of <italic><tp:taxon-name><tp:taxon-name-part taxon-name-part-type="genus" reg="Stephanopis">Stephanopis</tp:taxon-name-part><tp:taxon-name-part taxon-name-part-type="species" reg="xiangzhouica">xiangzhouica</tp:taxon-name-part></tp:taxon-name></italic> Liu, 2022, male palp <bold>A</bold> ventral view <bold>B</bold> same, details of embolus <bold>C</bold> retrolateral view <bold>D</bold> same, detail of retrolateral tibial apophysis. Abbreviations: <abbrev xmlns:xlink="http://www.w3.org/1999/xlink" xlink:title="embolus" id="ABBRID0EUYAG" xlink:type="simple">Em</abbrev> – embolus, <abbrev xmlns:xlink="http://www.w3.org/1999/xlink" xlink:title="retrolateral tibial apophysis" id="ABBRID0EYYAG" xlink:type="simple">RTA</abbrev> – retrolateral tibial apophysis.</p></caption><graphic xmlns:xlink="http://www.w3.org/1999/xlink" xlink:href="zookeys-1159-169_article-102601__-g008.jpg" position="float" orientation="portrait" xlink:type="simple" id="oo_845031.jpg"><uri content-type="original_file" xlink:type="simple">https://binary.pensoft.net/fig/845031</uri></graphic></fig></tp:treatment-sec><tp:treatment-sec sec-type="description" id="SECID0EBZAG"><title>Description.</title><p><bold>Male. <italic>Habitus</italic></bold> as in Fig. <xref ref-type="fig" rid="F7">7A, B</xref>. Total length 4.77, prosoma length 2.17, width 2.29, anteriorly narrowed to 0.37× its maximum width, covered with numerous strong, short, radially peg-like setae and dense short plumose setae, with three rows of short strong setae along midline. Eye diameters (Fig. <xref ref-type="fig" rid="F7">7C</xref>): <abbrev xmlns:xlink="http://www.w3.org/1999/xlink" xlink:title="anterior median eye" id="ABBRID0ETZAG" xlink:type="simple">AME</abbrev> 0.06, <abbrev xmlns:xlink="http://www.w3.org/1999/xlink" xlink:title="anterior lateral eye" id="ABBRID0EXZAG" xlink:type="simple">ALE</abbrev> 0.13, <abbrev xmlns:xlink="http://www.w3.org/1999/xlink" xlink:title="posterior median eye" id="ABBRID0E2ZAG" xlink:type="simple">PME</abbrev> 0.10, <abbrev xmlns:xlink="http://www.w3.org/1999/xlink" xlink:title="posterior lateral eye" id="ABBRID0E6ZAG" xlink:type="simple">PLE</abbrev> 0.10; interdistances: <abbrev xmlns:xlink="http://www.w3.org/1999/xlink" xlink:title="anterior median eye" id="ABBRID0ED1AG" xlink:type="simple">AME</abbrev>−<abbrev xmlns:xlink="http://www.w3.org/1999/xlink" xlink:title="anterior median eye" id="ABBRID0EH1AG" xlink:type="simple">AME</abbrev> 0.09, <abbrev xmlns:xlink="http://www.w3.org/1999/xlink" xlink:title="anterior median eye" id="ABBRID0EL1AG" xlink:type="simple">AME</abbrev>−<abbrev xmlns:xlink="http://www.w3.org/1999/xlink" xlink:title="anterior lateral eye" id="ABBRID0EP1AG" xlink:type="simple">ALE</abbrev> 0.05, <abbrev xmlns:xlink="http://www.w3.org/1999/xlink" xlink:title="posterior median eye" id="ABBRID0ET1AG" xlink:type="simple">PME</abbrev>−<abbrev xmlns:xlink="http://www.w3.org/1999/xlink" xlink:title="posterior median eye" id="ABBRID0EX1AG" xlink:type="simple">PME</abbrev> 0.21, <abbrev xmlns:xlink="http://www.w3.org/1999/xlink" xlink:title="posterior median eye" id="ABBRID0E21AG" xlink:type="simple">PME</abbrev>−<abbrev xmlns:xlink="http://www.w3.org/1999/xlink" xlink:title="posterior lateral eye" id="ABBRID0E61AG" xlink:type="simple">PLE</abbrev> 0.09, <abbrev xmlns:xlink="http://www.w3.org/1999/xlink" xlink:title="anterior median eye" id="ABBRID0ED2AG" xlink:type="simple">AME</abbrev>−<abbrev xmlns:xlink="http://www.w3.org/1999/xlink" xlink:title="posterior median eye" id="ABBRID0EH2AG" xlink:type="simple">PME</abbrev> 0.28, <abbrev xmlns:xlink="http://www.w3.org/1999/xlink" xlink:title="anterior median eye" id="ABBRID0EL2AG" xlink:type="simple">AME</abbrev>−<abbrev xmlns:xlink="http://www.w3.org/1999/xlink" xlink:title="posterior lateral eye" id="ABBRID0EP2AG" xlink:type="simple">PLE</abbrev> 0.34, <abbrev xmlns:xlink="http://www.w3.org/1999/xlink" xlink:title="anterior lateral eye" id="ABBRID0ET2AG" xlink:type="simple">ALE</abbrev>−<abbrev xmlns:xlink="http://www.w3.org/1999/xlink" xlink:title="anterior lateral eye" id="ABBRID0EX2AG" xlink:type="simple">ALE</abbrev> 0.13, <abbrev xmlns:xlink="http://www.w3.org/1999/xlink" xlink:title="posterior lateral eye" id="ABBRID0E22AG" xlink:type="simple">PLE</abbrev>−<abbrev xmlns:xlink="http://www.w3.org/1999/xlink" xlink:title="posterior lateral eye" id="ABBRID0E62AG" xlink:type="simple">PLE</abbrev> 0.60, <abbrev xmlns:xlink="http://www.w3.org/1999/xlink" xlink:title="anterior lateral eye" id="ABBRID0ED3AG" xlink:type="simple">ALE</abbrev>−<abbrev xmlns:xlink="http://www.w3.org/1999/xlink" xlink:title="posterior lateral eye" id="ABBRID0EH3AG" xlink:type="simple">PLE</abbrev> 0.13. <abbrev xmlns:xlink="http://www.w3.org/1999/xlink" xlink:title="median ocular area" id="ABBRID0EL3AG" xlink:type="simple">MOA</abbrev> 0.42 long, front width 0.22, back width 0.41. Chelicerae (Fig. <xref ref-type="fig" rid="F7">7D</xref>) three promarginal teeth and one retromarginal tooth. Endites (Fig. <xref ref-type="fig" rid="F7">7B</xref>) nearly quadrilateral, longer than wide, laterally with long setae. Labium (Fig. <xref ref-type="fig" rid="F7">7B</xref>) rectangular, wider than long, anteriorly with strong setae. Sternum round, nearly as long as wide, covered by dense setae. Legs measurements (Fig. <xref ref-type="fig" rid="F7">7A, B, E</xref>): I 4.49 (1.62, 0.73, 1.12, 0.67, 0.35); II 4 (1.35, 0.73, 0.98, 0.6, 0.34); III 4.4 (1.37, 0.71, 1.08, 0.67, 0.57); IV 4.6 (1.63, 0.65, 1.06, 0.68, 0.58); spination (Fig. <xref ref-type="fig" rid="F7">7A, B, E</xref>): I Fe: v2; Ti: d2, v8; Mt: v8; II Fe: v4; Ti: v8; Mt: d3, v8; III Ti: p1; cusps: I Fe: 11; Pa: 4; Ti: 5; Mt: 2; II Fe: 11; Pa: 4; Ti: 4. Opisthosoma (Fig. <xref ref-type="fig" rid="F7">7A, B</xref>) length 2.58, width 2.11, pentagonal with pair of latero-posterior horns; dorsum covered with sparse brown peg-like and small, dense, plumose setae; venter with numerous plumose setae.</p><p><bold><italic>Colouration</italic></bold> (Fig. <xref ref-type="fig" rid="F7">7A, B</xref>). Prosoma reddish brown. Chelicerae, endites, and labium yellow-brown. Sternum yellow, with yellow-brown margin. Legs mottled, I and II yellow to reddish brown, III and IV grey to yellow. Opisthosoma grey to yellow-brown, laterally with numerous irregular guanine spots; venter yellow.</p><p><bold><italic>Palp</italic></bold> (Figs <xref ref-type="fig" rid="F7">7F−I</xref>, <xref ref-type="fig" rid="F8">8</xref>). Palp with a long retrolateral tibial apophysis (<italic>RTA</italic>), pincer-like in retrolateral view, longer than tibia; embolus (<italic><abbrev xmlns:xlink="http://www.w3.org/1999/xlink" xlink:title="embolus" id="ABBRID0EE5AG" xlink:type="simple">Em</abbrev></italic>) flatted-shaped, with broad base, less than tegular length, originating at approximately the 8 o’clock position of the tegulum, with a distinct constriction in the subapical part, and a hook-shaped apex.</p><p><bold>Female.</bold> Description in <xref ref-type="bibr" rid="B13">Liu et al. (2022c)</xref> for female sex. Female habitus shown in Fig. <xref ref-type="fig" rid="F9">9A, B</xref>; eyes, chelicerae, and leg I in Fig. <xref ref-type="fig" rid="F9">9C−E</xref>; and epigyne in Fig. <xref ref-type="fig" rid="F9">9F, G</xref>.</p><fig id="F9" position="float" orientation="portrait"><object-id xmlns:xlink="http://www.w3.org/1999/xlink" content-type="doi" xlink:type="simple">10.3897/zookeys.1159.102601.figure9</object-id><object-id xmlns:xlink="http://www.w3.org/1999/xlink" content-type="arpha" xlink:type="simple">9E681D07-7E15-5365-86EC-417FB40B6593</object-id><label>Figure 9.</label><caption><p><italic><tp:taxon-name><tp:taxon-name-part taxon-name-part-type="genus" reg="Stephanopis">Stephanopis</tp:taxon-name-part><tp:taxon-name-part taxon-name-part-type="species" reg="xiangzhouica">xiangzhouica</tp:taxon-name-part></tp:taxon-name></italic> Liu, 2022, female, preserved <bold>A</bold> habitus, dorsal view <bold>B</bold> same, ventral view <bold>C</bold> eyes, dorsal view <bold>D</bold> chelicera, ventral view <bold>E</bold> leg I, prolateral view <bold>F</bold> epigyne, dorsal view <bold>G</bold> same, ventral view. Abbreviations: <abbrev xmlns:xlink="http://www.w3.org/1999/xlink" xlink:title="atrium" id="ABBRID0E46AG" xlink:type="simple">At</abbrev> – atrium, <abbrev xmlns:xlink="http://www.w3.org/1999/xlink" xlink:title="copulatory opening" id="ABBRID0EBABG" xlink:type="simple">CO</abbrev> – copulatory opening, <abbrev xmlns:xlink="http://www.w3.org/1999/xlink" xlink:title="fertilization duct" id="ABBRID0EFABG" xlink:type="simple">FD</abbrev> – fertilisation duct, <abbrev xmlns:xlink="http://www.w3.org/1999/xlink" xlink:title="glandular appendage" id="ABBRID0EJABG" xlink:type="simple">GA</abbrev> – glandular appendage, <abbrev xmlns:xlink="http://www.w3.org/1999/xlink" xlink:title="membranous sac" id="ABBRID0ENABG" xlink:type="simple">MS</abbrev> – membranous sac, <abbrev xmlns:xlink="http://www.w3.org/1999/xlink" xlink:title="spermatheca" id="ABBRID0ERABG" xlink:type="simple">Sp</abbrev> – spermatheca, <abbrev xmlns:xlink="http://www.w3.org/1999/xlink" xlink:title="transverse ridge of copulatory opening" id="ABBRID0EVABG" xlink:type="simple">TR</abbrev> – transverse ridge of copulatory openings. Scale bars: 0.5 mm (<bold>A, B</bold>); 0.2 mm (<bold>C</bold>); 0.1 mm (<bold>D–G</bold>).</p></caption><graphic xmlns:xlink="http://www.w3.org/1999/xlink" xlink:href="zookeys-1159-169_article-102601__-g009.jpg" position="float" orientation="portrait" xlink:type="simple" id="oo_845032.jpg"><uri content-type="original_file" xlink:type="simple">https://binary.pensoft.net/fig/845032</uri></graphic></fig></tp:treatment-sec><tp:treatment-sec sec-type="distribution" id="SECID0EEBBG"><title>Distribution.</title><p>Known from Jiangxi and Guangdong provinces, China (Fig. <xref ref-type="fig" rid="F10">10</xref>).</p><fig id="F10" position="float" orientation="portrait"><object-id xmlns:xlink="http://www.w3.org/1999/xlink" content-type="doi" xlink:type="simple">10.3897/zookeys.1159.102601.figure10</object-id><object-id xmlns:xlink="http://www.w3.org/1999/xlink" content-type="arpha" xlink:type="simple">5676D89E-C748-5CE4-BFD6-235C5CABEFCE</object-id><label>Figure 10.</label><caption><p>Records of <italic><tp:taxon-name><tp:taxon-name-part taxon-name-part-type="genus" reg="Borboropactus">Borboropactus</tp:taxon-name-part><tp:taxon-name-part taxon-name-part-type="species" reg="longidens">longidens</tp:taxon-name-part></tp:taxon-name></italic> Tang &amp; Li, 2010, <italic><tp:taxon-name><tp:taxon-name-part taxon-name-part-type="genus" reg="Pharta">Pharta</tp:taxon-name-part><tp:taxon-name-part taxon-name-part-type="species" reg="xizang">xizang</tp:taxon-name-part></tp:taxon-name></italic> sp. nov., <italic><tp:taxon-name><tp:taxon-name-part taxon-name-part-type="genus" reg="Stephanopis">Stephanopis</tp:taxon-name-part><tp:taxon-name-part taxon-name-part-type="species" reg="qiong">qiong</tp:taxon-name-part></tp:taxon-name></italic> sp. nov. and <italic><tp:taxon-name><tp:taxon-name-part taxon-name-part-type="genus" reg="Stephanopis">S.</tp:taxon-name-part><tp:taxon-name-part taxon-name-part-type="species" reg="xiangzhouica">xiangzhouica</tp:taxon-name-part></tp:taxon-name></italic> Liu, 2022 from Asia.</p></caption><graphic xmlns:xlink="http://www.w3.org/1999/xlink" xlink:href="zookeys-1159-169_article-102601__-g010.jpg" position="float" orientation="portrait" xlink:type="simple" id="oo_845033.jpg"><uri content-type="original_file" xlink:type="simple">https://binary.pensoft.net/fig/845033</uri></graphic></fig></tp:treatment-sec><ref-list><ref id="B13"><mixed-citation xmlns:xlink="http://www.w3.org/1999/xlink" xlink:type="simple"><person-group><name name-style="western"><surname>Liu</surname><given-names>KK</given-names></name><name name-style="western"><surname>Ying</surname><given-names>YH</given-names></name><name name-style="western"><surname>Fomichev</surname><given-names>AA</given-names></name><name name-style="western"><surname>Zhao</surname><given-names>DC</given-names></name><name name-style="western"><surname>Li</surname><given-names>WH</given-names></name><name name-style="western"><surname>Xiao</surname><given-names>YH</given-names></name><name name-style="western"><surname>Xu</surname><given-names>X</given-names></name></person-group> (<year>2022c</year>) <article-title>Crab spiders (<tp:taxon-name><tp:taxon-name-part taxon-name-part-type="order">Araneae</tp:taxon-name-part></tp:taxon-name>, <tp:taxon-name><tp:taxon-name-part taxon-name-part-type="family">Thomisidae</tp:taxon-name-part></tp:taxon-name>) of Jinggang Mountain National Nature Reserve, Jiangxi Province, China.</article-title><source>ZooKeys</source><volume>1095</volume>: <fpage>43</fpage>–<lpage>74</lpage>. <ext-link xlink:type="simple" ext-link-type="doi" xlink:href="10.3897/zookeys.1095.72829">https://doi.org/10.3897/zookeys.1095.72829</ext-link></mixed-citation></ref><ref id="B14"><mixed-citation xmlns:xlink="http://www.w3.org/1999/xlink" xlink:type="simple"><person-group><name name-style="western"><surname>Machado</surname><given-names>M</given-names></name><name name-style="western"><surname>Teixeira</surname><given-names>RA</given-names></name><name name-style="western"><surname>Milledge</surname><given-names>GA</given-names></name></person-group> (<year>2019</year>) <article-title>On the Australian bark crab spider genus <italic><tp:taxon-name><tp:taxon-name-part taxon-name-part-type="genus">Stephanopis</tp:taxon-name-part></tp:taxon-name></italic>: taxonomic review and description of seven new species (<tp:taxon-name><tp:taxon-name-part taxon-name-part-type="order">Araneae</tp:taxon-name-part></tp:taxon-name>: <tp:taxon-name><tp:taxon-name-part taxon-name-part-type="family">Thomisidae</tp:taxon-name-part></tp:taxon-name>: <tp:taxon-name><tp:taxon-name-part taxon-name-part-type="genus">Stephanopinae</tp:taxon-name-part></tp:taxon-name>).</article-title><source>Records of the Australian Museum</source><volume>71</volume>(<issue>6</issue>): <fpage>217</fpage>–<lpage>276</lpage>. <ext-link xlink:type="simple" ext-link-type="doi" xlink:href="10.3853/j.2201-4349.71.2019.1698">https://doi.org/10.3853/j.2201-4349.71.2019.1698</ext-link></mixed-citation></ref></ref-list></tp:taxon-treatment>
